# Supplementary material for: Multilevel predictors of ultra-processed food intake in Canadian preschoolers
Source: Commun Med (Lond). 2026 Mar 6;6:212. doi: 10.1038/s43856-026-01473-1 (PMC13068883; doi:10.1038/s43856-026-01473-1)
Supplement: Supplementary file 3 — Supplement Data [file 43856_2026_1473_MOESM3_ESM.xlsx]

## Sheet: Figure1
Figure 1 a)
NOVA Category	% of daily energy contribution
MPF	37.3169
PCI	2.41557
PF	14.0154
UPF	44.9882
Figure 1 b)	Share upon request
Figure 1 c)
Study sites	Median UPF %E	Q1	Q3
Vancouver	40.8	33.4	48.5
Toronto	43.3	35.5	50.9
Edmonton	47.2	40.2	54
Manitoba	48.3	40.7	55.1
Study sites	Difference	Tukey-HSD adjusted p-value
Vancouver – Toronto	-2.33	0.0028061
Vancouver – Edmonton	-6.05	0
Vancouver – Manitoba	-6.51	0
Toronto – Edmonton	-3.72	3e-07
Toronto – Manitoba	-4.17	0
Edmonton – Manitoba	-6.51	0

## Sheet: Figure2
Figure 2
Variables in study	Beta estimate	P-value
Paternal prudent diet (18w; score)	-3.36995	2.85e-28
Paternal Western-like diet (18w; score)	1.97135	1.63e-12
Gestational diabetes (18w; y/n)	2.47315	0.012369
Preeclampsia (18w; y/n)	1.30997	0.300174
Maternal diabetes (18w; y/n)	4.87794	0.003875
Paternal diabetes (18w; y/n)	0.828857	0.64958
Maternal depression (18w; y/n)	1.91151	0.000756
Paternal depression (18w; y/n)	0.54526	0.463933
Maternal food allergy (18w; y/n)	-0.69968	0.217846
Paternal food allergy (18w; y/n)	-0.48511	0.545518
Maternal BMI (1y; kg/m²)	2.02622	1.09e-22
Paternal BMI (18w; kg/m²)	1.55947	9.53e-09
Maternal UPF (18w; %E)	2.52454	1.84e-32
Maternal stress (18w; PSS-10)	0.197282	4.41e-07
Maternal stress (3y; PSS-10)	0.102526	0.002901
Rural vs. urban (3y; y/n)	2.61772	0.008097
Job access via transit – median (3y; y/n)	-4.40265	5.36e-18
Job access via car – median (3y; y/n)	-4.67744	2.06e-20
Postnatal smoking (1y; y/n)	3.40575	1.14e-07
Pets (1y; y/n)	1.28558	0.009849
Housing status rent vs. own (3y; y/n)	-0.8297	0.174238
Housing status rent vs. own (18w; y/n)	-0.19898	0.721639
Maternal marital status single vs. married (3y; y/n)	4.68538	9.86e-06
Maternal marital status single vs. married (18w; y/n)	2.84529	0.00952
Government support (18w; y/n)	1.53129	0.014128
Community SES (18w; score)	-0.80385	3.68e-07
National SES (18w; score)	-1.0851	1.13e-10
Community SES (3y; score)	-0.95505	2.57e-10
National SES (3y; score)	-1.00963	2.57e-11
Government support (3y; score)	1.21199	0.014258
Maternal non-Caucasian (18w; y/n)	-2.39416	8.74e-06
Paternal non-Caucasian (18w; y/n)	-2.56384	2.52e-06
Maternal PS deg. (18w; y/n)	-4.03585	1.03e-11
Paternal PS deg. (18w; y/n)	-4.65509	1.83e-19
Maternal age (birth; years)	-0.33402	1.56e-10
Paternal age (birth; years)	-0.19674	7.31e-06
C-section delivery (birth; y/n)	-0.36561	0.502901
Weight (birth; g)	0.001288	0.00917
Female sex (birth; y/n)	-1.95853	3.03e-05
Gestational age (birth; weeks)	-0.53774	0.001692
Age at first solid food intake (1y; months)	-1.47056	3.69e-09
Breastfeeding duration (1y; months)	-0.32056	8.01e-21
Ever breastfed (1y; y/n)	-4.70132	1.18e-06
Exclusive breastfed (6m; y/n)	-3.15911	2.27e-07
Child non-Caucasian (birth; y/n)	-2.21634	6.94e-06
BMI (1y; kg/m²)	0.495411	0.001065
BMI (3y; kg/m²)	0.406488	0.016656
Food sensitivity (1y; y/n)	-0.56399	0.45148
Food sensitivity (3y; y/n)	0.690883	0.504831
Atopic dermatitis (1y; y/n)	0.14051	0.845594
Asthma (3y; y/n)	1.82492	0.011669
Food allergy (3y; y/n)	-1.0696	0.185945
Atopic dermatitis (3y; y/n)	-0.35074	0.568995
Wheeze (6m; y/n)	2.66787	0.000315
Wheeze (1y; y/n)	2.27807	0.000188
Screen time (3y; hours/day)	1.80381	4.52e-26
Older siblings (y/n)	3.45635	1.73e-13
Time away from home (1y; y/n)	0.374488	0.553434
Time away from home (3y; y/n)	-0.62263	0.209161
Edmonton (ref. Toronto)	3.72079	4.41e-08
Vancouver (ref. Toronto)	-2.33376	0.000499
Winnipeg (ref. Toronto)	4.17128	6.33e-11
Summer (ref. Spring)	1.35739	0.036162
Winter (ref. Spring)	0.640633	0.332451
Autumn (ref. Spring)	-0.38001	0.565548
Income >$100K vs. < $100K (18wk; y/n)	-1.99857	8.02e-05
Income prefer not to say vs. <$100K (18wk; y/n)	-1.65683	0.081854
Income >$100K vs. < $100K (3y; y/n)	-1.43673	0.004407
Income prefer not to say vs. <$100K (3y; y/n)	-0.54627	0.586456
Fruit/veg mkt dens. (lowest to mod.) (3y)	-2.45426	2.5e-05
Fruit/veg mkt dens. (mod. to highest) (3y)	-6.03084	2.3e-22
Fast food restaurant mix (lowest to mod.) (3y)	-5.21225	8.3e-10
Fast food restaurant mix (mod. to highest) (3y)	-1.55003	0.087972

## Sheet: Figure3
Figure 3 a)
Variable	Estimate	P Value	Lower CI	Upper CI
Screen time	1.58337	3.46e-12	1.14242	2.02432
Maternal UPF	2.76063	4.36e-28	2.30784	3.21342
Maternal BMI	0.934754	6.98e-05	0.47518	1.39433
Paternal Western-like diet	1.09862	1.18e-05	0.620503	1.57675
Older siblings	3.20808	4.92e-13	2.34314	4.07303
Paternal BMI	0.288729	0.235159	-0.18716	0.764621
Maternal age	-0.69407	0.003172	-1.15463	-0.2335
Breastfeeding duration	-0.79052	0.000479	-1.23351	-0.34753
Job accessibility via car	-1.91919	0.00055	-2.99177	-0.84662
Figure 3 b)
Variable	Estimate	P Value	Lower CI	Upper CI
Screen time	1.59134	2.76e-12	1.15008	2.0326
Maternal UPF	2.77597	5.99e-28	2.3212	3.23073
Maternal BMI	0.923028	8.51e-05	0.463635	1.38242
Paternal Western-like diet	1.11875	9.94e-06	0.637233	1.60026
Older siblings	3.23211	3.57e-13	2.36589	4.09834
Paternal BMI	0.31398	0.19268	-0.15772	0.78568
Maternal age	-0.699	0.003016	-1.16042	-0.23758
Breastfeeding duration	-0.81038	0.000347	-1.25372	-0.36705
Neighborhood density of fruit and vegetable markets (lowest to moderate)	-0.62087	0.287724	-1.76259	0.520846
Neighborhood density of fruit and vegetable markets (moderate to highest)	-1.95497	0.01063	-3.44019	-0.46976

## Sheet: Figure4
Figure 4 a)
Variable	Estimate	P Value	Lower CI	Upper CI
Child sex	-1.91406	5.46e-06	-2.73739	-1.09073
Screen time	1.64108	1.82e-12	1.19027	2.0919
Maternal UPF	2.6556	8.24e-27	2.2025	3.1087
Maternal BMI	0.959222	6.38e-05	0.490341	1.4281
Paternal Western-like diet	1.02884	3.91e-05	0.550454	1.50722
Older siblings	3.07706	4.73e-12	2.20947	3.94466
Paternal BMI	0.23966	0.326329	-0.23817	0.717492
Maternal age	-0.65175	0.00722	-1.12681	-0.17669
Breastfeeding duration	-0.76334	0.000742	-1.20624	-0.32045
Job accessibility via car	-1.9296	0.000486	-2.99831	-0.86088
Family income (>100K vs. <100K)	0.367439	0.467714	-0.62359	1.35847
Family income (prefer not to say vs. <100K)	0.33823	0.712771	-1.46178	2.13824
Maternal ethnicity	-1.20213	0.017116	-2.18957	-0.21468
Maternal post-secondary degree	-0.57429	0.341046	-1.75508	0.606495
Figure 4 b)
Variable	Estimate	P Value	Lower CI	Upper CI
Child sex	-1.91119	5.88e-06	-2.73609	-1.0863
Screen time	1.6519	1.26e-12	1.20122	2.10259
Maternal UPF	2.66836	1.31e-26	2.21311	3.1236
Maternal BMI	0.943661	8.14e-05	0.475418	1.4119
Paternal Western-like diet	1.04543	3.4e-05	0.564121	1.52674
Older siblings	3.08851	4.24e-12	2.21955	3.95747
Paternal BMI	0.261862	0.279379	-0.21195	0.735671
Maternal age	-0.65292	0.007139	-1.12818	-0.17766
Breastfeeding duration	-0.78139	0.000565	-1.22494	-0.33784
Neighborhood density of fruit and vegetable markets (lowest to moderate)	-0.60812	0.292053	-1.73683	0.520583
Neighborhood density of fruit and vegetable markets (moderate to highest)	-2.07924	0.005654	-3.53854	-0.61994
Family income (>100K vs. <100K)	0.419115	0.405359	-0.56748	1.40571
Family income (prefer not to say vs. <100K)	0.283287	0.756493	-1.5067	2.07327
Maternal ethnicity	-1.2632	0.012574	-2.25438	-0.27202
Maternal post-secondary degree	-0.65061	0.276469	-1.82101	0.519796
